# Supplementary material for: miR 31-3p Has the Highest Expression in Cesarean Scar Endometriosis
Source: Int J Mol Sci. 2022 Apr 22;23(9):4660. doi: 10.3390/ijms23094660 (PMC9105608; doi:10.3390/ijms23094660)
Supplement: Supplementary file 1 [file ijms-23-04660-s001.zip]

Archive with 5 entries (4 files):
- ijms-1593377-supplementary/
- ijms-1593377-supplementary/Supplementary File S1 - Heat Maps_revised.pdf
- ijms-1593377-supplementary/Supplementary File S2 - Cycle Threshold and Relative Expression data_revised.xlsx
- ijms-1593377-supplementary/Supplementary File S3 - Correlations_revised.pdf
- ijms-1593377-supplementary/Supplementary File S4 - Population charateristics_revised.pdf
