# Supplementary material for: miR 31-3p Has the Highest Expression in Cesarean Scar Endometriosis
Source: Int J Mol Sci. 2022 Apr 22;23(9):4660. doi: 10.3390/ijms23094660 (PMC9105608; doi:10.3390/ijms23094660)
Supplement: Supplementary file 1 [file ijms-23-04660-s001.zip › ijms-1593377-supplementary/Supplementary File S2 - Cycle Threshold and Relative Expression data_revised.xlsx]

## Sheet: wyniki
DataAssist Software v3.01
Study: MSall										EC- endometrial cancer
Maximum allowable CT value: 40.0										HGOC - high grade ovarian cancer
Include max CT values in calculations: Yes										DIE-Deep Infiltrating Endometriosis
Exclude outlieer among replicates: Yes										SE - Scar Endometriosis
Adjust p-values using Benjamini-Hochberg False Discovery Rate: Yes										CCOC - Clear Cell Ovarian Cancer
Normalization method: Endogenous Control										OE - Ovarian Endometrioma
Selected controls: miR191-5p										CG - Control Group
Reference group: CG
Assay	Type	SE (RQ)	SE (P-Value)	DIE (RQ)	DIE (P-Value)	CG (RQ)	CG (P-Value)	EC (RQ)	EC (P-Value)	CCOC (RQ)	CCOC (P-Value)	HGOC (RQ)	HGOC (P-Value)	OE (RQ)	OE (P-Value)
miR191-5p	Selected Control	1.0		1.0		1.0		1.0		1.0		1.0		1.0
miR1-3p	Target	1002.4391	0.2772	394.4741	0.3329	1.0	1.0	357.3682	0.3752	0.0347	0.0	1.0726	0.855	1.1288	0.67
miR31-3p	Target	23.3902	2.0E-4	33.7228	0.3329	1.0	1.0	38.6671	0.3081	93.9281	0.2178	22.6985	0.0631	3.1319	0.0528
miR125b-1-3p	Target	0.5926	0.2657	12.513	0.3329	1.0	1.0	1.287	0.812	0.0655	0.0	0.3955	0.0631	1.5754	0.6558
miR200b-3p	Target	2.8829	0.0458	79.8443	0.3329	1.0	1.0	126.743	0.0329	31.5663	0.0073	93.8506	0.1256	0.7731	0.6558
miR502	Target	1.8858	0.3374	5.039	0.3329	1.0	1.0	9.3416	0.3752	0.3582	0.0722	2.334	0.3119	2.8051	0.4848
miR503	Target	2.1971	1.0E-4	2.9542	0.3329	1.0	1.0	1.7768	0.3752	1.1191	0.9136	0.5544	0.0631	2.424	0.0085
miR548d	Target	4.3157	0.2016	4551.1862	0.3329	1.0	1.0	2308.2986	0.3752	1.7382	0.6327	13.4568	0.1256	2.3913	0.4035

## Sheet: Ct
DataAssist Software v3.01
Study: MSall
Maximum allowable CT value: 40.0
Include max CT values in calculations: Yes
Exclude outliers among replicates: Yes
Adjust p-values using Benjamini-Hochberg False Discovery Rate: Yes
Normalization method: Endogenous Control
Selected controls: miR191-5p
Reference group: k
Assay	Type	1 (CT)	1 (STDEV)	10 (CT)	10 (STDEV)	100 (CT)	100 (STDEV)	101 (CT)	101 (STDEV)	102 (CT)	102 (STDEV)	103 (CT)	103 (STDEV)	104 (CT)	104 (STDEV)	105 (CT)	105 (STDEV)	106 (CT)	106 (STDEV)	107 (CT)	107 (STDEV)	108 (CT)	108 (STDEV)	109 (CT)	109 (STDEV)	11 (CT)	11 (STDEV)	110 (CT)	110 (STDEV)	111 (CT)	111 (STDEV)	112 (CT)	112 (STDEV)	113 (CT)	113 (STDEV)	114 (CT)	114 (STDEV)	115 (CT)	115 (STDEV)	116 (CT)	116 (STDEV)	117 (CT)	117 (STDEV)	118 (CT)	118 (STDEV)	119 (CT)	119 (STDEV)	12 (CT)	12 (STDEV)
miR191-5p	Selected Control	26.2964	0.1616	32.7187	0.0259	27.6881	0.1634	26.0343	0.0242	21.9335	0.1107	22.7746	0.1040	20.0985	0.0218	22.5463	0.0336	19.9835	0.1222	21.9013	0.0232	20.6108	0.2954	21.4192	0.0515	30.6580	0.1432	21.3733	0.0540	20.9459	0.0136	21.7805	0.0717	23.8488	0.0805	22.5402	0.1225	22.5881	0.0207	22.0746	0.1424	21.3584	0.1154	21.4373	0.0562	20.9788	0.1451	39.7116	0.3330
miR1-3p	Target	19.7604	0.0799	22.6303	0.0277	27.2649	0.0653	24.5213	0.1479	26.5795	0.2277	24.3741	0.0175	24.8135	0.0833	27.2213	0.1529	25.0327	0.0744	28.8062	0.0419	22.9113	0.0646	25.3545	1.9398	29.6672	0.1707	20.7855	0.1703	22.3202	0.1616	23.6921	0.0086	26.4199	0.0748	25.2718	0.1302	27.4236	0.4978	24.4895	0.1616	24.0399	0.0138	20.7238	0.0544	22.3036	0.3322	32.1841	0.1985
miR31-3p	Target	30.9437	0.1510	40.0000	0.0000	40.0000	0.0000	34.8658	0.1070	28.5003	0.0228	29.5002	0.2185	27.3588	0.0546	40.0000	0.0000	27.7354	0.0204	37.4370	0.8666	27.8913	0.0737	29.7092	0.0737	40.0000	0.0000	30.2187	0.0003	27.3352	0.0326	28.7465	0.0608	31.9551	0.3235	30.6163	0.1524	31.4772	0.0909	30.0868	0.0732	29.6551	0.1599	30.5159	0.1073	27.3337	0.0035	40.0000	0.0000
miR125b-1-3p	Target	27.8464	0.1848	30.3391	0.1934	26.7131	0.3250	26.9329	0.2370	31.4637	0.1033	27.4569	0.0872	26.2560	0.0027	28.3368	0.0375	25.4383	0.0197	27.5511	0.2359	26.1208	0.1443	25.9682	0.1591	40.0000	0.0000	29.4896	0.0662	26.1672	0.0342	28.8981	0.0516	30.8690	0.0329	28.4820	0.0358	30.6645	0.8927	27.8010	0.4033	26.0598	0.0429	29.0425	0.0327	26.2336	0.0080	40.0000	0.0000
miR200b-3p	Target	26.1005	0.1239	35.6244	0.1310	31.5661	0.0721	28.1331	0.2913	31.0918	0.3851	26.1726	0.2240	25.7912	0.1418	30.7029	0.0048	25.1611	0.0660	22.5017	0.0797	23.0938	0.1733	25.1897	0.0117	31.2654	0.0486	25.3049	0.0508	28.9792	0.0149	29.3197	0.0484	34.0322	6.8614	25.7101	0.0859	31.1053	0.0347	28.9632	0.0003	25.2192	0.0238	25.3357	0.0176	29.0087	0.0160	33.2560	0.1055
miR502	Target	40.0000	0.0000	30.7332	0.0374	24.9031	0.0289	25.8593	0.0121	26.8235	0.0962	25.0244	0.0278	24.2650	0.0616	31.6531	0.2933	23.4920	0.1497	26.8196	0.0084	24.3744	0.0345	25.2618	0.1284	40.0000	0.0000	24.0394	0.0005	25.1410	0.1168	25.8808	0.1092	26.5199	0.2077	25.4151	0.0276	25.5919	0.2192	25.0058	0.1288	25.2813	0.7009	25.7227	0.5895	25.7535	0.4358	40.0000	0.0000
miR503	Target	29.4894	2.2579	36.8187	1.2145	30.1509	0.0514	27.3188	0.1272	27.5750	0.0199	25.3795	0.1778	23.6430	0.1724	31.8790	0.2666	23.1678	0.0321	27.1736	0.0821	23.6537	0.2054	26.6118	0.0427	32.5109	0.3323	23.6489	0.0949	25.5516	0.3910	25.6481	0.1570	23.3876	0.1508	23.9277	0.0793	25.7293	0.0519	23.3837	0.1749	24.6558	0.0689	24.4969	0.0359	24.0131	0.3633	40.0000	0.0000
miR548d	Target	32.8978	4.2846	30.6338	0.2193	28.8184	0.0931	28.7552	0.0592	28.6590	0.0807	28.4368	0.1180	28.1634	0.2164	31.1195	0.1352	27.4911	0.1440	28.7295	0.0722	28.7202	0.2446	28.0349	0.3389	40.0000	0.0000	28.0721	0.9098	28.4178	0.0614	28.9683	0.0413	29.7017	0.2608	28.4618	0.0765	28.7390	0.0958	28.0740	0.0067	28.1645	0.2239	28.3442	0.3884	28.5090	0.1161	30.5886	0.0171
[truncated: 316 more columns]

## Sheet: RQ
DataAssist Software v3.01
Study: RQ
Maximum allowable CT value: 40.0
Include max CT values in calculations: Yes
Exclude outliers among replicates: Yes
Adjust p-values using Benjamini-Hochberg False Discovery Rate: Yes
Normalization method: Endogenous Control
Selected controls: miR191-5p
Reference sample: 1
Assay	Type	1 (RQ)	1 (RQ Min)	1 (RQ Max)	10 (RQ)	10 (RQ Min)	10 (RQ Max)	100 (RQ)	100 (RQ Min)	100 (RQ Max)	101 (RQ)	101 (RQ Min)	101 (RQ Max)	102 (RQ)	102 (RQ Min)	102 (RQ Max)	103 (RQ)	103 (RQ Min)	103 (RQ Max)	104 (RQ)	104 (RQ Min)	104 (RQ Max)	105 (RQ)	105 (RQ Min)	105 (RQ Max)	106 (RQ)	106 (RQ Min)	106 (RQ Max)	107 (RQ)	107 (RQ Min)	107 (RQ Max)	108 (RQ)	108 (RQ Min)	108 (RQ Max)	109 (RQ)	109 (RQ Min)	109 (RQ Max)	11 (RQ)	11 (RQ Min)	11 (RQ Max)	110 (RQ)	110 (RQ Min)	110 (RQ Max)	111 (RQ)	111 (RQ Min)	111 (RQ Max)	112 (RQ)	112 (RQ Min)	112 (RQ Max)
miR191-5p	Selected Control	1.0	0.8535	1.1717	1.0	0.9749	1.0257	1.0	0.852	1.1737	1.0	0.9765	1.0241	1.0	0.8972	1.1146	1.0	0.9031	1.1073	1.0	0.9788	1.0216	1.0	0.9676	1.0335	1.0	0.8871	1.1272	1.0	0.9775	1.023	1.0	0.7486	1.3358	1.0	0.9508	1.0518	1.0	0.8691	1.1507	1.0	0.9484	1.0544	1.0	0.9868	1.0134	1.0	0.9322	1.0728
miR1-3p	Target	1.0	0.8825	1.1331	11.7317	11.4272	12.0444	0.0144	0.0128	0.0163	0.0308	0.0277	0.0341	4.0E-4	4.0E-4	5.0E-4	0.0036	0.0033	0.0038	4.0E-4	4.0E-4	4.0E-4	4.0E-4	4.0E-4	5.0E-4	3.0E-4	3.0E-4	4.0E-4	1.0E-4	1.0E-4	1.0E-4	0.0022	0.0018	0.0027	7.0E-4	2.0E-4	0.0027	0.0214	0.0184	0.025	0.0162	0.0143	0.0183	0.0042	0.0037	0.0047	0.0029	0.0027	0.0030
miR31-3p	Target	1.0	0.8578	1.1657	0.1611	0.1582	0.164	0.0049	0.0044	0.0055	0.055	0.051	0.0594	0.2643	0.2444	0.2859	0.2368	0.2002	0.28	0.1634	0.1569	0.1702	1.0E-4	1.0E-4	1.0E-4	0.1163	0.1067	0.1267	5.0E-4	3.0E-4	0.0010	0.1612	0.1305	0.199	0.0801	0.0752	0.0852	0.0386	0.035	0.0426	0.0545	0.0525	0.0566	0.2989	0.2917	0.3063	0.2004	0.1878	0.2139
miR125b-1-3p	Target	1.0	0.8435	1.1855	15.2378	13.3102	17.4446	5.7557	4.473	7.4062	1.5707	1.3316	1.8527	0.0040	0.0036	0.0044	0.114	0.1038	0.1253	0.041	0.0404	0.0417	0.0529	0.0511	0.0548	0.0668	0.0613	0.0727	0.0583	0.0495	0.0687	0.0643	0.0512	0.0807	0.1251	0.1114	0.1405	0.0045	0.0041	0.0050	0.0106	0.0099	0.0112	0.0785	0.0765	0.0805	0.0211	0.0198	0.0224
miR200b-3p	Target	1.0	0.8683	1.1516	0.1165	0.1062	0.1278	0.0594	0.0525	0.0672	0.2038	0.1664	0.2496	0.0015	0.0012	0.0020	0.0828	0.0698	0.0983	0.0169	0.0153	0.0186	0.0031	0.0030	0.0031	0.0241	0.0219	0.0266	0.5758	0.5437	0.6099	0.1562	0.1232	0.198	0.064	0.0617	0.0664	0.573	0.516	0.6364	0.0572	0.0543	0.0602	0.0033	0.0033	0.0034	0.0047	0.0044	0.0050
miR502	Target	1.0	0.894	1.1186	52830.9598	51190.6473	54523.8332	91947.8041	81960.0219	103152.7137	15061.4913	14781.0139	15347.2908	449.9552	406.4661	498.0973	2804.9843	2603.364	3022.2194	742.9269	710.0326	777.3451	24.1978	19.7205	29.6915	1172.2674	1025.3491	1340.2371	441.2236	433.7306	448.8459	982.3191	799.337	1207.1891	929.9118	844.8521	1023.5352	20.5576	18.6154	22.7024	2101.7852	2024.5445	2181.9727	728.3262	671.3362	790.1542	777.8286	710.5223	851.5107
miR503	Target	1.0	0.2082	4.8022	0.5333	0.2298	1.2378	1.6588	1.4732	1.8679	3.7543	3.432	4.1068	0.1832	0.1695	0.198	1.5033	1.3033	1.734	0.7838	0.6948	0.8841	0.0142	0.0118	0.0171	1.006	0.9217	1.0981	0.2366	0.223	0.2511	1.1097	0.8648	1.424	0.2501	0.2387	0.2619	2.5317	1.9701	3.2533	1.8887	1.751	2.0372	0.3756	0.2864	0.4926	0.6265	0.5559	0.7062
miR548d	Target	1.0	0.0512	19.5307	411.9404	353.4834	480.0647	44.3553	38.9356	50.5294	14.7279	14.089	15.3959	0.9176	0.8344	1.0089	1.9174	1.7194	2.1382	0.3626	0.3118	0.4216	0.2549	0.2315	0.2808	0.5336	0.4681	0.6082	0.8546	0.8108	0.9007	0.3516	0.2695	0.4587	0.9901	0.7807	1.2557	0.1496	0.1355	0.1652	0.9347	0.4969	1.7579	0.5469	0.5236	0.5713	0.666	0.6289	0.7053
[truncated: 495 more columns]
